# Supplementary material for: Assessment of Knowledge and Attitudes Regarding Acute Pediatric Pain Management Among Anesthesiologists, Pediatricians, and Pediatric Nurses: A Cross-Sectional Study from Jordan
Source: Healthcare (Basel). 2025 Oct 13;13(20):2570. doi: 10.3390/healthcare13202570 (PMC12562588; doi:10.3390/healthcare13202570)
Supplement: Supplementary file 1 [file healthcare-13-02570-s001.zip]

Archive with 1 entries (1 files):
- healthcare-3887715-supplementary.pdf
